# Supplementary material for: CoVaCS: a consensus variant calling system
Source: BMC Genomics. 2018 Feb 5;19:120. doi: 10.1186/s12864-018-4508-1 (PMC5800023; doi:10.1186/s12864-018-4508-1)
Supplement: Supplementary file 2 — Supplementary Tables S1 to S5 (XLS 18 kb) [file 12864_2018_4508_MOESM2_ESM.xls]

## Sheet: Foglio1
Table S1: sensitivity and specificity of variant calling tools at different coverage levels
on the WES dataset
SNPs
exome	Varscan2		Gatk		Freebayes		CoVaCS		CGES strict		CGES loose
	sensitivity	specificity	sensitivity	specificity	sensitivity	specificity	sensitivity	specificity	sensitivity	specificity	sensitivity	specificity
50x	72.31	99.5	77.99	98.9	75.41	99.21	78.35	99.81	77.18	99.81	77.71	99.81
100x	89.99	99.7	90.98	98.95	90.13	99.3	91.2	99.85	90.86	99.86	91.19	99.847
220x	93.13	99.75	94.1	98.99	94.3	99.28	95.3	99.91	94.87	99.93	95.25	99.89
indels
exome	Varscan2		Gatk		Freebayes		CoVaCS		CGES strict		CGES loose
	sensitivity	specificity	sensitivity	specificity	sensitivity	specificity	sensitivity	specificity	sensitivity	specificity	sensitivity	specificity
50x	60.3	88.5	64.9	89.5	63.1	89.4	65.1	90.14	63.77	90.18	64.81	90.13
100x	70.2	88.2	74.21	89.5	73.22	89.6	75.3	90.3	74.89	90.34	75.27	90.27
220x	75.1	88.2	78.99	89.5	77.11	89.3	80.2	90.35	77.02	90.36	77.09	90.31
Table S2: sensitivity and specificity of variant calling tools at different coverage levels
on the WGS dataset
SNPs
genome	Varscan2		Gatk		Freebayes		CoVaCS		CGES strict		CGES loose
	sensitivity	specificity	sensitivity	specificity	sensitivity	specificity	sensitivity	specificity	sensitivity	specificity	sensitivity	specificity
50x	75.12	99.75	79.4	99.11	78.12	99.1	81.3	99.83	80.56	99.86	80.88	99.84
200x	94.12	99.75	95.11	99.13	95.13	99.14	96.1	99.85	95.13	99.86	96.08	99.84
indels
genome	Varscan2		Gatk		Freebayes		CoVaCS		CGES strict		CGES loose
	sensitivity	specificity	sensitivity	specificity	sensitivity	specificity	sensitivity	specificity	sensitivity	specificity	sensitivity	specificity
50x	61.1	88.5	66.5	89.6	65.2	89.5	68.4	90.14	66.23	90.17	68.3	90.15
200x	78.1	88.5	80.5	89.6	78.1	89.5	81.3	90.3	89.91	90.32	90.31	90.29
Table S3: comparison of CGES and CoVaCS on low coverage regions
	CoVaCS		CGES strict		CGES loose
	sensitivity	specificity	sensitivity	specificity	sensitivity	specificity
WGS	78.56	99.81	74.41	99.86	76.99	99.79
WES	74.46	99.8	72.14	99.8	73.08	99.79
Table S4: Normalized coverage % (with respect to the theoretical coverage) at different
GC composition.
normalized coverage
GC	WGS 50X	WGS 200X	WES 50X	WES 100X	WES 220X
25	88	87	67	62	63
30	95	94	91	89	90
35	107	106	112	115	121
40	110	112	120	118	123
45	108	103	100	107	111
50	101	99	95	101	107
55	103	100	82	82	86
60	98	99	73	79	81
65	91	92	71	69	64
70	85	88	68	65	59
75	84	84	52	51	49
Table S5: comparison of variant calling tools on mouse genome
#Strain	Varscan2		Gatk		Freebayes		CoVaCS		CGES strict		CGES loose
	sensitivity	specificity	sensitivity	specificity	sensitivity	specificity	sensitivity	specificity	sensitivity	specificity	sensitivity	specificity
BUB/BnJ	0.965507	0.995298	0.986818	0.995035	0.985406	0.99535	0.995942	0.995867	0.981832	0.995873	0.994942	0.995753
C57BL/10J	0.965489	0.995183	0.9868	0.995126	0.985388	0.99539	0.995924	0.995857	0.981814	0.995721	0.994924	0.995713
C57BR/cdJ	0.965548	0.995129	0.986859	0.994985	0.985447	0.995304	0.995983	0.996072	0.981873	0.995939	0.994983	0.995865
C58/J	0.965594	0.995218	0.986905	0.995088	0.985493	0.995265	0.996029	0.995841	0.981919	0.995839	0.995029	0.995872
DBA/1J	0.965508	0.995191	0.986819	0.995106	0.985407	0.995391	0.995943	0.995728	0.981833	0.995872	0.994943	0.995917
I/LnJ	0.965469	0.995083	0.98678	0.995094	0.985367	0.995565	0.995904	0.995952	0.981794	0.995678	0.994903	0.995781
KK/HiJ	0.96513	0.995082	0.986441	0.995087	0.985029	0.995233	0.995565	0.995726	0.981455	0.995872	0.994565	0.995852
MOLF/EiJ	0.965015	0.995109	0.986326	0.995189	0.984914	0.995434	0.99545	0.995861	0.98134	0.995873	0.99445	0.995968
NZB/B1NJ	0.965402	0.995133	0.986713	0.995205	0.9853	0.995623	0.995837	0.995764	0.981727	0.995966	0.994836	0.99588
NZW/LacJ	0.965497	0.995133	0.986808	0.995062	0.985396	0.995355	0.995932	0.99588	0.981822	0.9959	0.994932	0.995842
RF/J	0.965464	0.995241	0.986775	0.995092	0.985363	0.995405	0.995899	0.995964	0.981789	0.995889	0.994899	0.995658
SEA/GnJ	0.965473	0.995149	0.986784	0.995242	0.985372	0.995166	0.995908	0.995872	0.981798	0.995693	0.994908	0.995873
ST/bJ	0.965402	0.994954	0.986713	0.995298	0.9853	0.99539	0.995837	0.995841	0.981727	0.995939	0.994836	0.995817
